# Supplementary material for: DI/LC–MS/MS-Based Metabolome Analysis of Plasma Reveals the Effects of Sequestering Agents on the Metabolic Status of Dairy Cows Challenged with Aflatoxin B1
Source: Toxins (Basel). 2019 Nov 26;11(12):693. doi: 10.3390/toxins11120693 (PMC6950757; doi:10.3390/toxins11120693)
Supplement: Supplementary file 1 [file toxins-11-00693-s001.zip]

Archive with 2 entries (1 files):
- toxins-647434-SI/
- toxins-647434-SI/toxins-647434-S1.xlsx
