# Supplementary material for: DI/LC–MS/MS-Based Metabolome Analysis of Plasma Reveals the Effects of Sequestering Agents on the Metabolic Status of Dairy Cows Challenged with Aflatoxin B1
Source: Toxins (Basel). 2019 Nov 26;11(12):693. doi: 10.3390/toxins11120693 (PMC6950757; doi:10.3390/toxins11120693)
Supplement: Supplementary file 1 [file toxins-11-00693-s001.zip › toxins-647434-SI/toxins-647434-S1.xlsx]

## Sheet: Sheet1
Table S1. Average concentrations (µm) of the identified metabolites
Metabolite	Average
Glucose	3862.2
Lactic acid	1713.78
beta-Hydroxybutyric acid	513.688
Alanine	383.312
Leucine	359.25
Valine	332.594
Glutamic acid	282.812
LYSOC16:0	196.181
LYSOC18:0	192.206
Proline	176.406
Lysine	173.356
Citric acid	169.6
Creatine	164.531
Arginine	139.416
Serine	136.884
Isoleucine	133.869
Threonine	129.341
16:0SM	122.346
Choline	110.228
Glycine	109.031
Tyrosine	73.4281
Citrulline	72.1813
Phenylalanine	67.5812
Creatinine	61.2594
Histidine	59.7437
LYSOC18:1	51.7622
Hippuric acid	50.9156
Tryptophan	49.1281
Ornithine	44.1688
LYSOC18:2	42.6899
Taurine	42.475
18:1SM	31.637
22:1SMOH	29.7662
Betaine	26.7838
18:0SM	23.9662
Aspartic acid	22.4134
Uric acid	21.5438
LYSOC17:0	20.4448
PC32:2AA	18.7953
16:1SMOH	16.8214
Propionic acid	16.755
PC36:0AA	15.9339
alpha-Ketoglutaric acid	15.8862
Methionine-Sulfoxide	14.9247
16:1SM	14.5604
14:1SMOH	13.9268
Glutamine	12.9688
trans-Hydroxyproline	12.5497
22:2SMOH	12.4005
Succinic acid	11.4288
Butyric acid	10.1578
Kynurenine	9.02438
Methionine	8.77625
PC38:0AA	8.3748
Trimethylamine N-oxide	8.05525
Asparagine	7.63719
LYSOC20:3	6.22715
24:1SMOH	5.52312
Methylhistidine	5.44281
LYSOC16:1	4.90378
PC36:0AE	4.87658
LYSOC14:0	4.74911
Isobutyric acid	4.67656
Acetyl-ornithine	4.49437
PC38:6AA	3.62639
C0 (Carnitine)	3.60774
20:2SM	3.2445
LYSOC28:0	3.10731
LYSOC26:0	2.4973
Pyruvic acid	2.43528
PC40:2AA	2.33952
PC40:6AA	2.23566
LYSOC28:1	2.19493
PC36:6AA	2.17465
PC40:1AA	1.79464
PC40:6AE	1.73906
Sarcosine	1.36931
LYSOC20:4	1.36562
alpha-Aminoadipic acid	1.1625
Total dimethylarginine	1.01369
Fumaric acid	0.66275
Indole acetic acid	0.622563
C2 (Acetylcarnitine)	0.5496
Spermidine	0.444563
Asymmetric dimethylarginine	0.386125
Serotonin	0.335
Methylmalonic acid	0.302938
LYSOC26:1	0.28895
LYSOC24:0	0.281141
Spermine	0.191156
C10:1 (Decenoylcarnitine)	0.111018
C3 (Propionylcarnitine)	0.109407
C3:1 (Propenoylcarnitine)	0.104359
C14:1 (tetradecenoyl carnitine)	0.098535
C12:1 (Dodecenoylcarnitine)	0.0551777
C4 (butyrylcarnitine)	0.0431601
C5 (Valerylcarnitine)	0.0412587
C10 (Decanoylcarnitine)	0.0405563
C10:2 (decadienylcarnitine)	0.0229703
C12 (dodecanoylcarnitine)	0.0223214
C18 (Octadecanoylcarnitine)	0.0199704
C4-OH (C3-DC) (Hydroxybutyrylcarnitine)	0.0193271
C14:2 (Tetradecadienylcarnitine)	0.0170785
C3-OH (hydroxyPropionylcarnitine)	0.0166178
C5:1 (Tiglylcarnitine)	0.0145428
C16 (Hexadecanoylcarnitine)	0.0137373
C5-DC (C6-OH)(Glutarylcarnitine)	0.0124596
C16:1 (Hexadecenoylcarnitine)	0.0124543
C12-DC (dodecanedioylcarnitine)	0.0117267
C5-M-DC (methylglutarylcarnitine)	0.0117222
C9 (Nonaylcarnitine)	0.0114976
C18:1 (Octadecenoylcarnitine)	0.0110358
C14 (tetradecanoylcarnitine)	0.0110004
C16:1-OH (Hydroxyhexadecenoylcarnitine)	0.0108876
C4:1 (Butenylcarnitine)	0.010808
C14:2-OH (hydroxytetradecadienylcarnitine)	0.00997399
C6:1 (Hexenoylcarnitine)	0.00994999
C18:1-OH (Hydroxyoctadecenoylcarnitine)	0.00991684
C5-OH (C3-DC-M) (hydroxyvalerylcarnitine)	0.00960828
C6 (C4:1-DC) (Hexanoylcarnitine)	0.00884362
C14:1-OH (Hydroxytetradecenoyl carnitine)	0.00858173
C8 (Octanoylcarnitine)	0.00842196
C16:2-OH (hydroxyhexadecadienylcarnitine)	0.0077338
C16-OH (hydroxyhexadecanoylcarnitine)	0.0069865
C18:2 (Octadecadienylcarnitine)	0.00582996
C16:2 (Hexadecadienylcarnitine)	0.0051243
C5:1-DC (Glutaconylcarnitine)	0.00508342
